# Supplementary material for: A Bacteriophage Cocktail Significantly Reduces Listeria monocytogenes without Deleterious Impact on the Commensal Gut Microbiota under Simulated Gastrointestinal Conditions
Source: Viruses. 2022 Jan 19;14(2):190. doi: 10.3390/v14020190 (PMC8875722; doi:10.3390/v14020190)
Supplement: Supplementary file 1 [file viruses-14-00190-s001.zip]

Archive with 1 entries (1 files):
- viruses-1520241-supplementary.pdf
